# Supplementary material for: Identification of atopic dermatitis subgroups in children from 2 longitudinal birth cohorts
Source: J Allergy Clin Immunol. 2018 Mar;141(3):964–71. doi: 10.1016/j.jaci.2017.09.044 (PMC5840507; doi:10.1016/j.jaci.2017.09.044)
Supplement: Table E9 [file mmc2.xlsx]

## Sheet: Table E9
Table E9. Association results for all four LCA models in ALSPAC (incomplete/complete & 4-/6-class models)
INCOMPLETE CASE 6 CLASS									INCOMPLETE CASE 4 CLASS
	N	omni_p	Early-onset persistent	Early-onset late-resolving	Early-onset early-resolving	Mid-onset resolving	Late-onset resolving		omni_p	Early-onset persistent	Early-onset resolving	Late-onset resolving
			0.073	0.07	0.129	0.07	0.079			0.107	0.165	0.109
female	9875	6E-17	1.56(1.29-1.89) p=6E-6	0.97(0.77-1.22) p=0.811	0.75(0.62-0.91) p=0.004	1.79(1.40-2.29) p=4E-6	1.90(1.48-2.44) p=4E-7		2E-12	1.44(1.24-1.67) p=1E-6	0.94(0.81-1.09) p=0.393	1.96(1.60-2.39) p=4E-11
maternal eczema	9722	3E-43	3.16(2.60-3.83) p=4E-31	1.68(1.32-2.14) p=2E-5	2.00(1.65-2.44) p=4E-12	1.66(1.29-2.13) p=8E-5	1.75(1.36-2.25) p=1E-5		3E-41	2.46(2.12-2.85) p=2E-32	1.87(1.60-2.17) p=5E-16	1.65(1.35-2.02) p=1E-6
maternal asthma	9721	2E-4	1.54(1.22-1.95) p=3E-4	1.43(1.08-1.91) p=0.014	1.23(0.95-1.58) p=0.112	1.10(0.79-1.53) p=0.566	1.02(0.73-1.44) p=0.891		5E-4	1.41(1.17-1.70) p=4E-4	1.38(1.14-1.66) p=8E-4	1.02(0.78-1.35) p=0.864
paternal asthma	1568	0.030	1.59(0.86-2.93) p=0.139	2.53(1.30-4.91) p=0.006	1.58(0.86-2.89) p=0.139	0.94(0.38-2.33) p=0.893	1.72(0.83-3.57) p=0.146		0.086	1.88(1.23-2.87) p=0.004	1.43(0.88-2.32) p=0.150	1.24(0.64-2.39) p=0.524
breastfeeding	9198	9E-4	1.42(1.11-1.81) p=0.006	1.53(1.12-2.08) p=0.008	1.22(0.97-1.54) p=0.093	1.04(0.78-1.37) p=0.803	1.04(0.78-1.38) p=0.800		4E-4	1.46(1.20-1.77) p=1E-4	1.31(1.09-1.58) p=0.003	0.96(0.77-1.20) p=0.730
cat	9511	0.179	0.88(0.71-1.09) p=0.226	1.14(0.89-1.45) p=0.291	0.92(0.74-1.13) p=0.427	0.81(0.61-1.06) p=0.125	1.26(0.98-1.62) p=0.073		0.693	0.91(0.78-1.07) p=0.268	0.91(0.78-1.07) p=0.278	1.08(0.88-1.33) p=0.436
FLG	7570	4E-28	4.31(3.29-5.63) p=2E-26	2.23(1.53-3.26) p=3E-5	2.14(1.54-2.98) p=7E-6	1.48(0.92-2.39) p=0.109	2.30(1.57-3.38) p=2E-5		6E-28	3.50(2.81-4.35) p=2E-29	2.03(1.57-2.62) p=7E-8	1.83(1.31-2.55) p=4E-4
genetic risk score	6497	8E-17	1.17(1.12-1.22) p=2E-13	1.08(1.04-1.13) p=4E-4	1.02(0.99-1.06) p=0.222	1.06(1.00-1.12) p=0.042	1.01(0.96-1.06) p=0.758		6E-16	1.14(1.11-1.18) p=2E-19	1.03(1.00-1.06) p=0.033	1.03(0.99-1.07) p=0.153
asthma at age 7	7859	2E-50	5.50(4.28-7.05) p=5E-41	3.08(2.22-4.27) p=2E-11	1.56(1.09-2.24) p=0.015	2.23(1.53-3.26) p=3E-5	1.89(1.26-2.83) p=0.002		2E-49	4.83(3.94-5.91) p=1E-52	1.96(1.52-2.51) p=2E-7	1.76(1.27-2.45) p=8E-4
asthma at age 13	6752	7E-58	7.19(5.48-9.42) p=3E-46	3.59(2.51-5.12) p=2E-12	1.79(1.20-2.65) p=0.004	3.41(2.35-4.96) p=1E-10	2.01(1.30-3.12) p=0.002		9E-59	6.41(5.16-7.97) p=7E-63	2.44(1.87-3.20) p=9E-11	2.23(1.57-3.15) p=6E-6
IgE>75 at age 7	4790	8E-16	2.62(1.98-3.47) p=1E-11	1.92(1.38-2.68) p=1E-4	1.15(0.88-1.51) p=0.310	1.55(1.10-2.18) p=0.013	1.38(0.99-1.93) p=0.059		4E-15	2.59(2.08-3.23) p=2E-17	1.30(1.06-1.61) p=0.012	1.12(0.85-1.47) p=0.417
COMPLETE CASE 6 CLASS									COMPLETE CASE 4 CLASS
	N	omni_p	Early-onset persistent	Early-onset late-resolving	Early-onset early-resolving	Mid-onset resolving	Late-onset resolving		omni_p	Early-onset persistent	Early-onset resolving	Late-onset resolving
			0.079	0.081	0.145	0.06	0.087			0.114	0.171	0.114
female	3475	7E-7	1.39(1.05-1.84) p=0.022	1.04(0.77-1.42) p=0.781	0.66(0.49-0.89) p=0.006	1.63(1.10-2.41) p=0.014	2.00(1.41-2.83) p=9E-5		5E-4	1.35(1.07-1.70) p=0.010	0.93(0.74-1.17) p=0.540	1.82(1.37-2.43) p=4E-5
maternal eczema	3473	3E-20	3.35(2.51-4.47) p=2E-16	1.89(1.37-2.58) p=8E-5	2.14(1.60-2.86) p=3E-7	1.97(1.35-2.88) p=5E-4	1.26(0.89-1.78) p=0.194		2E-21	2.86(2.27-3.61) p=1E-18	2.14(1.70-2.69) p=9E-11	1.51(1.13-2.01) p=0.005
maternal asthma	3473	0.006	1.77(1.26-2.49) p=0.001	1.53(1.04-2.25) p=0.031	1.06(0.71-1.58) p=0.781	1.31(0.80-2.14) p=0.282	1.09(0.69-1.71) p=0.713		0.003	1.81(1.37-2.39) p=3E-5	1.26(0.93-1.71) p=0.131	1.17(0.80-1.70) p=0.430
paternal asthma	964	0.042	2.01(0.99-4.06) p=0.052	2.46(1.28-4.76) p=0.007	1.60(0.79-3.25) p=0.193	1.19(0.38-3.73) p=0.767	2.17(0.92-5.14) p=0.077		0.018	2.50(1.49-4.20) p=5E-4	1.58(0.89-2.80) p=0.118	1.94(0.93-4.06) p=0.079
breastfeeding	3435	5E-4	1.13(0.78-1.63) p=0.514	1.91(1.15-3.17) p=0.012	1.75(1.11-2.75) p=0.015	1.45(0.84-2.52) p=0.186	0.64(0.44-0.92) p=0.015		0.008	1.17(0.86-1.59) p=0.327	1.93(1.33-2.82) p=6E-4	0.75(0.54-1.04) p=0.089
cat	3434	0.126	0.87(0.64-1.18) p=0.373	0.89(0.64-1.24) p=0.488	0.64(0.46-0.90) p=0.010	0.76(0.50-1.16) p=0.211	1.00(0.71-1.40) p=0.977		0.116	0.90(0.70-1.15) p=0.408	0.68(0.52-0.88) p=0.004	1.04(0.78-1.40) p=0.773
FLG	2994	6E-11	4.14(2.75-6.22) p=9E-12	2.57(1.55-4.24) p=2E-4	2.60(1.63-4.15) p=7E-5	1.31(0.57-3.02) p=0.521	2.29(1.35-3.89) p=0.002		4E-11	3.48(2.49-4.88) p=4E-13	2.22(1.53-3.23) p=3E-5	1.52(0.91-2.52) p=0.110
genetic risk score	2655	2E-7	1.18(1.11-1.25) p=6E-8	1.05(0.99-1.11) p=0.113	1.03(0.98-1.09) p=0.218	1.08(0.99-1.18) p=0.076	0.96(0.90-1.02) p=0.182		2E-6	1.14(1.09-1.20) p=2E-8	1.05(1.01-1.10) p=0.026	1.00(0.95-1.05) p=0.970
asthma at age 7	3413	2E-25	5.39(3.82-7.61) p=1E-21	3.35(2.23-5.02) p=5E-9	1.24(0.73-2.11) p=0.430	2.16(1.24-3.76) p=0.007	1.15(0.61-2.16) p=0.670		4E-25	5.13(3.83-6.87) p=5E-28	1.95(1.36-2.79) p=3E-4	1.11(0.64-1.93) p=0.704
asthma at age 13	3455	1E-35	6.65(4.73-9.33) p=7E-28	4.24(2.88-6.24) p=2E-13	1.33(0.79-2.25) p=0.289	3.43(2.12-5.55) p=5E-7	1.44(0.81-2.56) p=0.217		3E-37	6.99(5.24-9.33) p=6E-40	2.80(2.00-3.91) p=2E-9	1.54(0.94-2.54) p=0.087
IgE>75 at age 7	2130	1E-8	2.67(1.84-3.87) p=2E-7	2.12(1.42-3.19) p=3E-4	1.11(0.77-1.60) p=0.574	1.68(1.04-2.70) p=0.033	1.19(0.78-1.82) p=0.408		1E-8	2.70(1.98-3.68) p=3E-10	1.61(1.20-2.15) p=0.001	1.02(0.71-1.46) p=0.913
p<0.05 shown in bold
