# Supplementary material for: Identification of atopic dermatitis subgroups in children from 2 longitudinal birth cohorts
Source: J Allergy Clin Immunol. 2018 Mar;141(3):964–71. doi: 10.1016/j.jaci.2017.09.044 (PMC5840507; doi:10.1016/j.jaci.2017.09.044)
Supplement: Table E10 [file mmc3.xlsx]

## Sheet: Sheet1
Table E10. Association results for 4- and 6- class models in PIAMA
PIAMA 6 CLASS
var	N	omni_p	Early-onset persistent	Early-onset late-resolving	Early-onset early-resolving	Mid-onset resolving	Late-onset resolving
			0.049	0.038	0.154	0.065	0.065
female	3652	0.025	1.06(0.75-1.49) p=0.743	0.63(0.40-1.00) p=0.051	0.89(0.64-1.24) p=0.494	0.94(0.65-1.37) p=0.753	1.87(1.21-2.90) p=0.005
maternal asthma	3645	0.001	1.94(1.11-3.40) p=0.021	3.14(1.76-5.61) p=1E-4	1.33(0.70-2.51) p=0.385	0.96(0.41-2.24) p=0.932	1.38(0.65-2.93) p=0.406
paternal asthma	3633	0.002	2.69(1.66-4.36) p=6E-5	0.91(0.34-2.46) p=0.854	1.19(0.63-2.25) p=0.585	1.72(0.94-3.14) p=0.076	1.17(0.53-2.61) p=0.697
breastfeeding	3614	0.888	1.00(0.63-1.56) p=0.983	1.34(0.70-2.57) p=0.377	1.19(0.75-1.89) p=0.461	0.97(0.60-1.56) p=0.886	0.88(0.52-1.48) p=0.634
cat	3651	0.151	0.73(0.50-1.06) p=0.098	0.80(0.50-1.29) p=0.367	0.72(0.50-1.04) p=0.081	1.00(0.68-1.47) p=0.996	0.67(0.42-1.07) p=0.094
FLG	1516	6E-4	1.34(0.49-3.67) p=0.563	5.63(2.65-11.95) p=7E-6	0.87(0.25-3.03) p=0.821	0.95(0.26-3.45) p=0.942	1.87(0.76-4.62) p=0.174
genetic risk score	1964	6E-5	1.17(1.07-1.28) p=5E-4	1.00(0.91-1.11) p=0.968	1.16(1.08-1.25) p=1E-4	1.11(1.03-1.20) p=0.004	1.08(0.98-1.18) p=0.111
asthma at age 7	3349	2E-15	14.27(7.33-27.78) p=5E-15	5.92(2.31-15.16) p=2E-4	3.03(1.08-8.47) p=0.035	0.60(0.03-13.62) p=0.750	1.73(0.38-7.88) p=0.478
asthma at age 11	2639	7E-11	15.35(6.86-34.35) p=3E-11	9.12(3.49-23.82) p=6E-6	4.91(1.66-14.55) p=0.004	2.10(0.42-10.53) p=0.366	5.70(1.98-16.43) p=0.001
IgE>75 at age 8	1707	1E-4	3.00(1.85-4.86) p=8E-6	1.58(0.86-2.89) p=0.140	1.57(0.97-2.56) p=0.067	1.42(0.83-2.46) p=0.203	0.97(0.53-1.77) p=0.914
PIAMA 4 CLASS
var		omni_p	Early-onset persistent	Early-onset resolving	Late-onset resolving
			0.066	0.114	0.102
female	3652	0.004	1.00(0.75-1.34) p=0.984	0.64(0.47-0.87) p=0.004	1.72(1.24-2.39) p=0.001
maternal asthma	3645	0.007	2.07(1.29-3.31) p=0.002	1.91(1.18-3.07) p=0.008	1.51(0.85-2.69) p=0.158
paternal asthma	3633	0.010	2.30(1.51-3.51) p=1E-4	1.12(0.64-1.94) p=0.696	1.05(0.56-1.96) p=0.875
breastfeeding	3614	1.000	1.01(0.68-1.50) p=0.952	1.04(0.70-1.53) p=0.860	0.95(0.63-1.43) p=0.807
cat	3651	0.441	0.86(0.63-1.17) p=0.336	0.75(0.54-1.03) p=0.077	0.87(0.62-1.23) p=0.435
FLG	1516	0.192	1.99(0.97-4.09) p=0.062	2.15(1.04-4.42) p=0.038	1.36(0.60-3.12) p=0.464
genetic risk score	1964	0.005	1.13(1.05-1.21) p=0.001	1.08(1.01-1.15) p=0.019	1.05(0.98-1.12) p=0.173
asthma at age 7	3349	1E-12	8.77(5.13-14.97) p=2E-15	3.45(1.70-7.00) p=6E-4	0.46(0.03-7.05) p=0.579
asthma at age 11	2639	3E-10	8.43(4.61-15.42) p=4E-12	5.47(2.76-10.85) p=1E-6	2.80(1.12-7.03) p=0.028
IgE>75 at age 8	1707	3E-6	2.64(1.74-4.00) p=5E-6	2.30(1.49-3.55) p=2E-4	1.04(0.66-1.65) p=0.854
p<0.05 shown in bold
