# Supplementary material for: Identification of atopic dermatitis subgroups in children from 2 longitudinal birth cohorts
Source: J Allergy Clin Immunol. 2018 Mar;141(3):964–71. doi: 10.1016/j.jaci.2017.09.044 (PMC5840507; doi:10.1016/j.jaci.2017.09.044)
Supplement: Table E11 [file mmc4.xlsx]

## Sheet: Sheet1
Table E11. Association results for individual SNPs with 4- and 6- class models in ALSPAC & PIAMA
ALSPAC 6 CLASS										PIAMA 6 CLASS
var	Chr	Nearest gene	omni_p	Early-onset persistent	Early-onset late-resolving	Early-onset early-resolving	Mid-onset resolving	Late-onset resolving		var	Chr	Nearest gene	omni_p	Early-onset persistent	Early-onset late-resolving	Early-onset early-resolving	Mid-onset resolving	Late-onset resolving
				0.073	0.07	0.129	0.07	0.079						0.049	0.038	0.154	0.065	0.065
rs10214237_t	5	IL7R	0.852	1.01(0.83-1.22) p=0.960	1.09(0.87-1.37) p=0.434	1.00(0.82-1.21) p=0.984	1.08(0.86-1.37) p=0.496	1.11(0.88-1.39) p=0.379		rs10214237_t	5	IL7R	0.486	1.07(0.74-1.55) p=0.724	0.78(0.53-1.15) p=0.211	0.96(0.67-1.40) p=0.845	1.22(0.85-1.75) p=0.274	1.25(0.83-1.88) p=0.279
rs1057258_c	2	INPP5D	0.011	1.19(0.93-1.52) p=0.162	0.87(0.68-1.11) p=0.256	0.80(0.65-0.99) p=0.039	0.92(0.70-1.22) p=0.577	0.73(0.57-0.93) p=0.011		rs1057258_c	2	INPP5D	0.405	0.83(0.53-1.28) p=0.391	0.77(0.50-1.18) p=0.234	1.00(0.65-1.53) p=1.000	0.78(0.52-1.18) p=0.243	0.74(0.45-1.20) p=0.218
rs10995251_c	10	ZNF365	0.711	0.96(0.82-1.14) p=0.664	1.19(0.96-1.47) p=0.107	0.95(0.81-1.12) p=0.571	1.01(0.81-1.26) p=0.908	0.99(0.81-1.20) p=0.896		rs10995251_c	10	ZNF365	0.480	1.22(0.85-1.76) p=0.280	0.94(0.62-1.42) p=0.779	1.35(0.95-1.93) p=0.096	0.98(0.68-1.40) p=0.913	0.83(0.53-1.29) p=0.401
rs112111458_a	2	CD207	0.581	0.97(0.77-1.22) p=0.799	1.31(0.95-1.81) p=0.096	0.95(0.75-1.20) p=0.681	0.89(0.67-1.17) p=0.387	0.94(0.71-1.24) p=0.665		rs112111458_a	2	CD207	0.454	1.42(0.83-2.42) p=0.202	0.68(0.41-1.15) p=0.155	0.99(0.59-1.68) p=0.979	1.36(0.72-2.57) p=0.342	0.85(0.51-1.45) p=0.558
rs11657987_t	17	PGS1	0.613	1.11(0.94-1.33) p=0.225	1.08(0.88-1.32) p=0.461	1.04(0.89-1.23) p=0.596	1.10(0.88-1.37) p=0.396	1.03(0.86-1.24) p=0.742		rs11657987_t	17	PGS1	0.421	1.11(0.82-1.48) p=0.505	0.71(0.50-1.02) p=0.065	1.14(0.82-1.58) p=0.433	1.13(0.82-1.56) p=0.450	1.04(0.72-1.49) p=0.851
rs12153855_t	6	TNXB	0.059	1.35(1.01-1.80) p=0.043	1.16(0.84-1.61) p=0.369	1.02(0.77-1.33) p=0.908	1.55(1.02-2.36) p=0.040	1.13(0.81-1.57) p=0.468		rs12153855_t	6	TNXB	0.742	1.34(0.67-2.69) p=0.405	1.15(0.52-2.57) p=0.733	1.35(0.74-2.46) p=0.333	1.20(0.61-2.38) p=0.596	1.60(0.59-4.34) p=0.359
rs12295535_t	11	PRR5L	0.026	1.54(1.02-2.34) p=0.040	1.55(0.94-2.54) p=0.086	1.19(0.74-1.93) p=0.468	1.19(0.68-2.06) p=0.543	0.39(0.13-1.17) p=0.094		rs12295535_t	11	PRR5L	0.694	0.25(0.03-2.40) p=0.228	1.37(0.50-3.74) p=0.544	1.15(0.44-3.01) p=0.779	1.50(0.66-3.43) p=0.337	1.44(0.53-3.88) p=0.471
rs16948048_g	17	ZNF652	0.214	0.97(0.82-1.15) p=0.762	1.21(1.00-1.47) p=0.046	0.93(0.79-1.10) p=0.404	0.91(0.73-1.12) p=0.355	0.88(0.71-1.10) p=0.263		rs16948048_g	17	ZNF652	0.071	1.17(0.84-1.62) p=0.350	1.17(0.76-1.79) p=0.482	0.95(0.68-1.31) p=0.746	1.58(1.15-2.16) p=0.005	0.96(0.65-1.42) p=0.834
rs17389644_a	4	IL21	0.602	1.07(0.88-1.32) p=0.495	1.18(0.94-1.49) p=0.153	1.08(0.89-1.32) p=0.444	1.03(0.80-1.33) p=0.794	1.00(0.78-1.29) p=0.981		rs17389644_a	4	IL21	0.141	1.43(0.98-2.08) p=0.062	1.44(0.93-2.23) p=0.098	0.91(0.63-1.30) p=0.595	1.16(0.73-1.85) p=0.537	1.04(0.61-1.77) p=0.895
rs17881320_t	17	STAT3	0.002	1.67(1.28-2.18) p=1E-4	0.95(0.62-1.44) p=0.801	1.02(0.74-1.39) p=0.905	1.39(0.97-2.00) p=0.076	1.05(0.73-1.50) p=0.792		rs17881320_t	17	STAT3	0.078	1.81(1.08-3.06) p=0.026	1.04(0.44-2.47) p=0.933	1.92(1.16-3.16) p=0.011	1.27(0.69-2.35) p=0.448	0.75(0.27-2.09) p=0.584
rs2041733_t	16	CLEC16A	0.558	1.03(0.88-1.22) p=0.703	1.03(0.85-1.25) p=0.785	1.06(0.90-1.26) p=0.493	1.19(0.97-1.46) p=0.099	0.92(0.75-1.13) p=0.426		rs2041733_t	16	CLEC16A	0.094	1.38(0.98-1.94) p=0.065	0.96(0.66-1.38) p=0.809	1.15(0.83-1.59) p=0.390	1.46(1.07-2.01) p=0.018	1.15(0.78-1.69) p=0.490
rs2143950_t	14	PPP2R3C	0.003	1.32(1.07-1.62) p=0.008	1.23(0.96-1.57) p=0.099	0.86(0.67-1.10) p=0.219	1.28(0.99-1.65) p=0.063	1.13(0.88-1.45) p=0.344		rs2143950_t	14	PPP2R3C	0.297	1.37(0.92-2.02) p=0.118	0.99(0.58-1.68) p=0.956	1.20(0.80-1.81) p=0.384	0.63(0.36-1.09) p=0.098	0.90(0.52-1.58) p=0.721
rs2164983_a	19	ACTL9	6E-5	1.55(1.28-1.89) p=1E-5	1.18(0.90-1.54) p=0.228	1.27(1.01-1.58) p=0.037	1.29(0.98-1.69) p=0.067	1.02(0.75-1.40) p=0.901		rs2164983_a	19	ACTL9	0.100	1.30(0.83-2.03) p=0.247	1.49(0.92-2.40) p=0.102	0.76(0.47-1.22) p=0.255	0.92(0.56-1.51) p=0.739	1.55(0.96-2.50) p=0.074
rs2227483_t	12	IL22	0.593	1.12(0.94-1.33) p=0.207	0.88(0.71-1.08) p=0.217	1.03(0.87-1.22) p=0.698	1.07(0.86-1.32) p=0.555	1.10(0.90-1.35) p=0.361		rs2227483_t	12	IL22	0.008	1.36(1.01-1.82) p=0.043	0.93(0.62-1.40) p=0.735	1.63(1.15-2.31) p=0.006	1.00(0.70-1.44) p=0.996	1.89(1.19-2.99) p=0.007
rs2228145_c	1	IL6R	0.002	1.36(1.15-1.60) p=4E-4	1.07(0.88-1.30) p=0.520	0.95(0.80-1.14) p=0.594	1.05(0.85-1.28) p=0.658	0.87(0.71-1.07) p=0.193		rs2228145_c	1	IL6R	0.368	0.97(0.70-1.34) p=0.833	1.27(0.89-1.82) p=0.184	1.30(0.96-1.77) p=0.094	0.88(0.63-1.24) p=0.480	1.14(0.80-1.64) p=0.473
rs2897442_c	5	KIF3A	0.007	1.35(1.13-1.62) p=9E-4	0.91(0.72-1.15) p=0.443	0.95(0.78-1.16) p=0.621	1.18(0.95-1.47) p=0.131	0.88(0.70-1.11) p=0.286		rs2897442_c	5	KIF3A	0.542	1.04(0.71-1.52) p=0.832	1.23(0.81-1.85) p=0.327	0.73(0.47-1.14) p=0.167	1.03(0.70-1.51) p=0.894	1.19(0.80-1.77) p=0.394
rs479844_g	11	OVOL1	0.002	1.29(1.08-1.53) p=0.004	1.30(1.07-1.59) p=0.008	1.07(0.90-1.28) p=0.419	0.98(0.76-1.24) p=0.840	1.10(0.90-1.33) p=0.363		rs479844_g	11	OVOL1	0.341	1.47(1.02-2.10) p=0.038	0.99(0.68-1.45) p=0.971	1.08(0.78-1.49) p=0.643	1.15(0.82-1.60) p=0.417	0.86(0.58-1.28) p=0.451
rs6010620_g	20	RTEL1	0.174	1.24(1.01-1.51) p=0.038	1.18(0.92-1.51) p=0.200	1.07(0.89-1.29) p=0.468	1.02(0.81-1.29) p=0.840	1.04(0.83-1.31) p=0.721		rs6010620_g	20	RTEL1	0.359	1.63(1.06-2.52) p=0.027	0.94(0.61-1.44) p=0.768	1.20(0.86-1.68) p=0.287	1.00(0.69-1.45) p=0.992	1.00(0.65-1.54) p=0.986
rs6473227_c	8	ZBTB10	0.208	1.10(0.93-1.30) p=0.259	1.10(0.90-1.35) p=0.361	1.13(0.95-1.34) p=0.159	1.18(0.95-1.46) p=0.142	1.12(0.91-1.37) p=0.299		*
rs6602364_g	10	IL2RA	0.935	0.95(0.81-1.12) p=0.552	1.02(0.83-1.26) p=0.834	0.99(0.83-1.18) p=0.928	0.89(0.71-1.13) p=0.351	0.98(0.79-1.21) p=0.854		rs6602364_g	10	IL2RA	0.033	0.98(0.71-1.34) p=0.892	0.71(0.45-1.12) p=0.143	1.22(0.86-1.72) p=0.261	1.03(0.71-1.49) p=0.891	1.60(1.17-2.20) p=0.003
rs7127307_t	11	ETS1	0.465	1.16(0.98-1.37) p=0.078	0.97(0.81-1.17) p=0.752	1.04(0.88-1.22) p=0.673	1.02(0.84-1.23) p=0.864	1.15(0.94-1.40) p=0.165		rs7127307_t	11	ETS1	0.542	1.05(0.77-1.44) p=0.761	1.07(0.70-1.63) p=0.769	1.29(0.95-1.74) p=0.098	1.07(0.77-1.47) p=0.698	0.81(0.53-1.24) p=0.340
rs7146581_c	14	TRAF3	0.215	1.22(0.99-1.50) p=0.068	1.04(0.82-1.31) p=0.758	1.22(0.99-1.50) p=0.064	1.06(0.83-1.34) p=0.655	1.14(0.90-1.44) p=0.282		rs7146581_c	14	TRAF3	0.421	0.86(0.60-1.25) p=0.437	1.08(0.67-1.74) p=0.744	1.40(0.95-2.07) p=0.087	1.14(0.73-1.80) p=0.561	1.18(0.73-1.92) p=0.503
rs7927894_t	11	C11orf30	0.023	1.27(1.08-1.50) p=0.005	1.00(0.82-1.22) p=0.976	0.91(0.77-1.07) p=0.253	1.10(0.89-1.35) p=0.370	1.13(0.92-1.38) p=0.232		rs7927894_t	11	C11orf30	0.608	0.98(0.70-1.38) p=0.913	0.99(0.67-1.48) p=0.977	1.05(0.76-1.44) p=0.767	1.40(0.99-1.99) p=0.061	0.99(0.64-1.53) p=0.971
ALSPAC 4 CLASS										PIAMA 4 CLASS
var	Chr	Nearest gene	omni_p	Early-onset persistent	Early-onset resolving	Late-onset resolving				var	Chr	Nearest gene	omni_p	Early-onset persistent	Early-onset resolving	Late-onset resolving
				0.107	0.165	0.109								0.066	0.114	0.102
rs10214237_t	5	IL7R	0.983	1.03(0.89-1.19) p=0.695	0.98(0.84-1.13) p=0.749	1.07(0.89-1.27) p=0.489				rs10214237_t	5	IL7R	0.985	1.08(0.79-1.47) p=0.635	0.97(0.71-1.32) p=0.845	1.10(0.82-1.48) p=0.515
rs1057258_c	2	INPP5D	0.123	1.10(0.92-1.31) p=0.301	0.87(0.74-1.02) p=0.083	0.81(0.66-0.99) p=0.042				rs1057258_c	2	INPP5D	0.369	0.79(0.56-1.13) p=0.194	1.12(0.79-1.60) p=0.529	0.72(0.50-1.02) p=0.066
rs10995251_c	10	ZNF365	0.883	1.00(0.88-1.13) p=0.975	1.09(0.96-1.24) p=0.199	0.98(0.83-1.15) p=0.800				rs10995251_c	10	ZNF365	0.876	1.18(0.88-1.59) p=0.278	1.03(0.75-1.42) p=0.853	0.89(0.66-1.20) p=0.443
rs112111458_a	2	CD207	0.246	1.00(0.83-1.20) p=0.991	1.21(0.99-1.47) p=0.057	0.83(0.67-1.03) p=0.087				rs112111458_a	2	CD207	0.844	1.18(0.76-1.84) p=0.457	0.83(0.57-1.21) p=0.343	1.19(0.75-1.87) p=0.466
rs11657987_t	17	PGS1	0.382	1.12(0.98-1.27) p=0.099	1.11(0.98-1.26) p=0.100	1.03(0.88-1.21) p=0.693				rs11657987_t	17	PGS1	0.803	1.03(0.80-1.33) p=0.800	0.83(0.64-1.07) p=0.153	1.06(0.81-1.40) p=0.658
rs12153855_t	6	TNXB	0.056	1.33(1.06-1.66) p=0.012	1.16(0.93-1.44) p=0.191	1.33(0.99-1.77) p=0.055				rs12153855_t	6	TNXB	0.882	1.32(0.73-2.40) p=0.354	1.23(0.70-2.14) p=0.473	1.19(0.64-2.19) p=0.581
rs12295535_t	11	PRR5L	0.129	1.44(1.04-2.00) p=0.027	1.24(0.88-1.76) p=0.216	0.64(0.34-1.18) p=0.151				rs12295535_t	11	PRR5L	0.557	0.27(0.04-1.69) p=0.163	1.63(0.85-3.14) p=0.144	1.09(0.48-2.51) p=0.836
rs16948048_g	17	ZNF652	0.682	0.99(0.88-1.13) p=0.925	1.01(0.89-1.15) p=0.890	0.86(0.72-1.02) p=0.080				rs16948048_g	17	ZNF652	0.143	1.05(0.79-1.41) p=0.725	1.40(1.06-1.84) p=0.016	1.25(0.94-1.66) p=0.124
rs17389644_a	4	IL21	0.544	1.11(0.96-1.30) p=0.170	1.13(0.97-1.31) p=0.124	1.01(0.83-1.22) p=0.959				rs17389644_a	4	IL21	0.031	1.72(1.26-2.34) p=6E-4	1.14(0.83-1.57) p=0.408	1.03(0.69-1.52) p=0.897
rs17881320_t	17	STAT3	0.062	1.40(1.13-1.74) p=0.002	1.15(0.91-1.44) p=0.238	1.12(0.84-1.51) p=0.432				rs17881320_t	17	STAT3	0.133	1.62(1.01-2.58) p=0.044	1.62(1.06-2.47) p=0.026	1.10(0.62-1.94) p=0.745
rs2041733_t	16	CLEC16A	0.912	1.06(0.94-1.21) p=0.333	1.01(0.89-1.15) p=0.904	1.07(0.91-1.26) p=0.394				rs2041733_t	16	CLEC16A	0.223	1.37(1.03-1.81) p=0.030	1.03(0.79-1.36) p=0.818	1.26(0.95-1.67) p=0.114
rs2143950_t	14	PPP2R3C	0.014	1.34(1.15-1.56) p=2E-4	1.01(0.85-1.20) p=0.892	1.13(0.92-1.39) p=0.262				rs2143950_t	14	PPP2R3C	0.517	1.31(0.93-1.86) p=0.124	0.97(0.67-1.41) p=0.878	0.75(0.48-1.15) p=0.189
rs2164983_a	19	ACTL9	4E-4	1.42(1.21-1.66) p=2E-5	1.21(1.01-1.43) p=0.034	1.19(0.96-1.49) p=0.112				rs2164983_a	19	ACTL9	0.311	1.27(0.86-1.87) p=0.229	0.94(0.63-1.38) p=0.735	1.49(1.03-2.17) p=0.036
rs2227483_t	12	IL22	0.604	1.05(0.92-1.20) p=0.483	0.98(0.87-1.11) p=0.767	1.16(0.99-1.38) p=0.074				rs2227483_t	12	IL22	0.633	1.19(0.92-1.53) p=0.186	1.01(0.77-1.34) p=0.928	1.25(0.90-1.72) p=0.180
rs2228145_c	1	IL6R	5E-4	1.32(1.16-1.50) p=2E-5	0.96(0.84-1.09) p=0.502	0.90(0.77-1.06) p=0.192				rs2228145_c	1	IL6R	0.967	0.96(0.73-1.25) p=0.759	1.12(0.86-1.45) p=0.396	1.04(0.79-1.36) p=0.785
rs2897442_c	5	KIF3A	0.126	1.22(1.06-1.40) p=0.005	0.96(0.83-1.12) p=0.622	0.99(0.82-1.18) p=0.872				rs2897442_c	5	KIF3A	0.798	1.17(0.85-1.61) p=0.332	1.00(0.72-1.39) p=0.995	1.21(0.90-1.64) p=0.215
rs479844_g	11	OVOL1	0.002	1.34(1.17-1.53) p=2E-5	1.06(0.92-1.21) p=0.434	1.06(0.90-1.24) p=0.510				rs479844_g	11	OVOL1	0.457	1.38(1.01-1.89) p=0.042	1.05(0.80-1.38) p=0.710	0.92(0.70-1.20) p=0.524
rs6010620_g	20	RTEL1	0.057	1.24(1.06-1.45) p=0.006	0.94(0.81-1.08) p=0.381	1.17(0.97-1.42) p=0.094				rs6010620_g	20	RTEL1	0.958	1.13(0.81-1.56) p=0.470	1.08(0.80-1.46) p=0.619	1.10(0.78-1.53) p=0.591
rs6473227_c	8	ZBTB10	0.113	1.09(0.96-1.25) p=0.179	1.16(1.02-1.31) p=0.026	1.16(0.98-1.37) p=0.087				*
rs6602364_g	10	IL2RA	0.928	0.98(0.86-1.11) p=0.708	0.97(0.85-1.12) p=0.706	0.91(0.77-1.08) p=0.291				rs6602364_g	10	IL2RA	0.894	0.86(0.65-1.14) p=0.291	1.11(0.83-1.48) p=0.486	1.00(0.76-1.32) p=1.000
rs7127307_t	11	ETS1	0.583	1.08(0.95-1.22) p=0.235	0.97(0.85-1.10) p=0.601	1.13(0.96-1.32) p=0.130				rs7127307_t	11	ETS1	0.723	1.10(0.83-1.46) p=0.521	1.09(0.84-1.41) p=0.533	0.80(0.60-1.08) p=0.149
rs7146581_c	14	TRAF3	0.364	1.17(1.00-1.38) p=0.048	1.10(0.94-1.28) p=0.244	1.07(0.89-1.30) p=0.453				rs7146581_c	14	TRAF3	0.627	0.86(0.62-1.18) p=0.344	1.30(0.92-1.84) p=0.131	1.06(0.74-1.51) p=0.764
rs7927894_t	11	C11orf30	0.132	1.19(1.05-1.35) p=0.007	0.98(0.87-1.12) p=0.806	1.11(0.94-1.31) p=0.216				rs7927894_t	11	C11orf30	0.995	1.04(0.77-1.41) p=0.779	1.07(0.81-1.42) p=0.615	1.04(0.77-1.41) p=0.779
Each risk allele is shown after the rs number; p<0.05 shown in bold
* rs6473227 was unavailable in PIAMA
